# Supplementary material for: Cytogenetic and genomic analysis of a patient with turner syndrome and t(2;12): a case report
Source: Mol Cytogenet. 2020 Nov 13;13:46. doi: 10.1186/s13039-020-00515-0 (PMC7664101; doi:10.1186/s13039-020-00515-0)
Supplement: Supplementary file 1 — Additional file 1. ST1 (sheet 1): Supplementary Table 1: Genes implicated in the region loss or gain; ST2 (sheet 2): Supplementary Table 2: Human Diseases associated with 87 (out of 89) autosomal genes found exclusively in the proband, and ST3 (sheet 3): Supplementary Table 3: Clinical findings of Turner Syndrome patients’ carriers of balanced translocations including our case. [file 13039_2020_515_MOESM1_ESM.xlsx]

## Sheet: ST1
Supplementary Table 1: Genes implicated in the region loss or gain
Patient Genes in CNVs	Chromosome	Maternal Genes in CNVs	Chromosome	Refined list (shared genes between mother and proband excluded)	Chromosome	HGNC Symbol from column E for ToppFun portal
ATP6V1G3	1	OR2G6	1	ATP6V1G3	1	ATP6V1G3
PTPRC	1	LOC149620	1	PTPRC	1	PTPRC
NOTCH2NL	1	CHIA	1	NOTCH2NL	1	NOTCH2NLB
JAK1	1	NBPF4	1	JAK1	1	JAK1
GALNT2	1	COL11A1	1	GALNT2	1	GALNT2
MYCNOS	2	OR2T29	1	KIAA0125	14	FAM30A
ZEB2	2	OR2T34	1	RRP12	10	RRP12
MYCN	2	OR2T10	1	CCDC6	10	CCDC6
CBLB	3	OR2T11	1	ELP4	11	ELP4
TGFBR2	3	MSH2	2	MRGPRX1	11	MRGPRX1
TFRC	3	DYTN	2	OR4A5	11	OR4A5
SATB1	3	TFRC	3	LOC646813	11	LOC646813
KDR	4	KDR	4	TMEM135	11	TMEM135
BTNL8	5	SLC10A4	4	ADAM6	14	ADAM6
FYB	5	ZAR1	4	NCRNA00226	14	LINC00226
BTNL3	5	TCTE1	6	NCRNA00221	14	LINC00221
DUSP22	6	DUSP22	6	ABHD4	14	ABHD4
BACH2	6	AARS2	6	ANKRD26P1	16	ANKRD26P1
HIST1H2BJ	6	SYK	9	CES1P1	16	CES1P1
HIST1H2AG	6	OGDHL	10	LOC390705	16	LOC390705
HIST1H2BK	6	C10orf53	10	DAD1	14	DAD1
HIST1H4I	6	STAB2	12	FLJ26245	16
HIST1H2AH	6	CEP290	12	HERC2P4	16	HERC2P4
MIR3143	6	LEMD3	12	CES1P2	16	CES1P2
TRIM38	6	PCDH9	13	TP53TG3B	16	TP53TG3B
HIST1H1A	6	HEATR4	14	SLC9A3R2	16	SLC9A3R2
HIST1H3A	6	KIAA0125	14	MBP	18	MBP
HIST1H4A	6	ACOT1	14	MYCNOS	2	MYCNOS
HIST1H4B	6	ADAM6	14	ZEB2	2	ZEB2
HIST1H3B	6	LOC400456	15	MYCN	2	MYCN
HIST1H2AB	6	PAK6	15	NTHL1	16	NTHL1
HIST1H2BB	6	LMF1	16	TP53TG3	16	TP53TG3
HIST1H3C	6	FANCA	16	SLC6A10P	16	SLC6A10P
HIST1H1C	6	B4GALNT2	17	MIR1826	16
HFE	6	MYO1D	17	CBLB	3	CBLB
HIST1H4C	6	RPH3AL	17	TGFBR2	3	TGFBR2
HIST1H1T	6	LOC728606	18	SATB1	3	SATB1
HIST1H2BC	6	AQP4	18	BTNL8	5	BTNL8
HIST1H2AC	6	C18orf16	18	FYB	5	FYB1
HIST1H1E	6	KCTD1	18	BTNL3	5	BTNL3
HIST1H2BD	6	CHST9	18	BACH2	6	BACH2
HIST1H2BE	6	RUNX1	21	HIST1H2BJ	6	H2BC11
HIST1H4D	6	ZNF280B	22	HIST1H2AG	6	H2AC11
HIST1H3D	6	PRAME	22	HIST1H2BK	6	H2BC12
HIST1H2AD	6	ZNF280A	22	HIST1H4I	6	H4C9
HIST1H2BF	6	LOC648691	22	HIST1H2AH	6	H2AC12
HIST1H4E	6	POM121L1P	22	MIR3143	6	MIR3143
HIST1H2BG	6	GGTLC2	22	TRIM38	6	TRIM38
HIST1H2AE	6	MIR650	22	HIST1H1A	6	H1-1
HIST1H3E	6	IGLL5	22	HIST1H3A	6	H3C1
HIST1H1D	6	CT45A6	X	HIST1H4A	6	H4C1
HIST1H4F	6	CT45A5	X	HIST1H4B	6	H4C2
HIST1H4G	6	CT45A4	X	HIST1H3B	6	H3C2
HIST1H3F	6	FAM46D	X	HIST1H2AB	6	H2AC4
HIST1H2BH	6	GPC3	X	HIST1H2BB	6	H2BC3
HIST1H3G	6	CD99P1	X	HIST1H3C	6	H3C3
HIST1H2BI	6	ACSL4	X	HIST1H1C	6	H1-2
HIST1H4H	6			HFE	6	HFE
RPL23P8	7			HIST1H4C	6	H4C3
TARP	7			HIST1H1T	6	H1-6
CDK6	7			HIST1H2BC	6	H2BC4
SERPINE1	7			HIST1H2AC	6	H2AC6
ADAM5P	8			HIST1H1E	6	H1-4
EXT1	8			HIST1H2BD	6	H2BC5
ADAM3A	8			HIST1H2BE	6	H2BC6
DLC1	8			HIST1H4D	6	H4C4
RRP12	10			HIST1H3D	6	H3C4
CCDC6	10			HIST1H2AD	6	H2AC7
ELP4	11			HIST1H2BF	6	H2BC7
MRGPRX1	11			HIST1H4E	6	H4C5
OR4A5	11			HIST1H2BG	6	H2BC8
LOC646813	11			HIST1H2AE	6	H2AC8
TMEM135	11			HIST1H3E	6	H3C6
CEP290	12			HIST1H1D	6	H1-3
KIAA0125	14			HIST1H4F	6	H4C6
ADAM6	14			HIST1H4G	6	H4C7
NCRNA00226	14			HIST1H3F	6	H3C7
NCRNA00221	14			HIST1H2BH	6	H2BC9
ABHD4	14			HIST1H3G	6	H3C8
DAD1	14			HIST1H2BI	6	H2BC10
ANKRD26P1	16			HIST1H4H	6	H4C8
CES1P1	16			RPL23P8	7	RPL23P8
LOC390705	16			TARP	7	TARP
LMF1	16			CDK6	7	CDK6
FLJ26245	16			SERPINE1	7	SERPINE1
HERC2P4	16			ADAM5P	8	ADAM5
CES1P2	16			EXT1	8	EXT1
TP53TG3B	16			ADAM3A	8	ADAM3A
SLC9A3R2	16			DLC1	8	DLC1
NTHL1	16			PLCXD1	X
TP53TG3	16			GTPBP6	X
SLC6A10P	16			NCRNA00107	X
MIR1826	16			PPP2R3B	X
B4GALNT2	17			SHOX	X
RPH3AL	17			CRLF2	X
AQP4	18			CSF2RA	X
LOC728606	18			IL3RA	X
KCTD1	18			SLC25A6	X
MBP	18			ASMTL-AS	X
C18orf16	18			ASMTL	X
CHST9	18			P2RY8	X
RUNX1	21			AKAP17A	X
ZNF280B	22			ASMT	X
PRAME	22			DHRSX	X
LOC648691	22			ZBED1	X
POM121L1P	22			CD99	X
GGTLC2	22			XG	X
MIR650	22			XGPY2	X
IGLL5	22			GYG2	X
ZNF280A	22			ARSD	X
PLCXD1	X			ARSE	X
GTPBP6	X			ARSH	X
NCRNA00107	X			ARSF	X
PPP2R3B	X			MXRA5	X
SHOX	X			PRKX	X
CRLF2	X			LOC389906	X
CSF2RA	X			NLGN4X	X
IL3RA	X			VCX3A	X
SLC25A6	X			HDHD1	X
ASMTL-AS	X			STS	X
ASMTL	X			VCX	X
P2RY8	X			PNPLA4	X
AKAP17A	X			MIR651	X
ASMT	X			VCX2	X
DHRSX	X			VCX3B	X
ZBED1	X			KAL1	X
CD99P1	X			FAM9A	X
CD99	X			FAM9B	X
XG	X			TBL1X	X
XGPY2	X			GPR143	X
GYG2	X			SHROOM2	X
ARSD	X			LOC100288814	X
ARSE	X			WWC3	X
ARSH	X			CLCN4	X
ARSF	X			MID1	X
MXRA5	X			HCCS	X
PRKX	X			ARHGAP6	X
LOC389906	X			AMELX	X
NLGN4X	X			MSL3	X
VCX3A	X			FRMPD4	X
HDHD1	X			PRPS2	X
STS	X			TLR7	X
VCX	X			LOC349408	X
PNPLA4	X			TLR8	X
MIR651	X			TMSL3	X
VCX2	X			TMSB4X	X
VCX3B	X			FAM9C	X
KAL1	X			ATXN3L	X
FAM9A	X			EGFL6	X
FAM9B	X			TCEANC	X
TBL1X	X			RAB9A	X
GPR143	X			TRAPPC2	X
SHROOM2	X			OFD1	X
LOC100288814	X			GPM6B	X
WWC3	X			GEMIN8	X
CLCN4	X			GLRA2	X
MID1	X			FANCB	X
HCCS	X			MOSPD2	X
ARHGAP6	X			ASB9	X
AMELX	X			ASB11	X
MSL3	X			PIGA	X
FRMPD4	X			FIGF	X
PRPS2	X			PIR	X
TLR7	X			BMX	X
LOC349408	X			ACE2	X
TLR8	X			TMEM27	X
TMSL3	X			CA5BP	X
TMSB4X	X			CA5B	X
FAM9C	X			INE2	X
ATXN3L	X			ZRSR2	X
EGFL6	X			AP1S2	X
TCEANC	X			GRPR	X
RAB9A	X			CTPS2	X
TRAPPC2	X			S100G	X
OFD1	X			SYAP1	X
GPM6B	X			TXLNG	X
GEMIN8	X			RBBP7	X
GLRA2	X			REPS2	X
FANCB	X			NHS	X
MOSPD2	X			SCML1	X
ASB9	X			RAI2	X
ASB11	X			BEND2	X
PIGA	X			SCML2	X
FIGF	X			CDKL5	X
PIR	X			RS1	X
BMX	X			PPEF1	X
ACE2	X			LOC100132163	X
TMEM27	X			PHKA2	X
CA5BP	X			GPR64	X
CA5B	X			PDHA1	X
INE2	X			MAP3K15	X
ZRSR2	X			SH3KBP1	X
AP1S2	X			CXorf23	X
GRPR	X			LOC729609	X
CTPS2	X			MAP7D2	X
S100G	X			EIF1AX	X
SYAP1	X			SCARNA9L	X
TXLNG	X			RPS6KA3	X
RBBP7	X			CNKSR2	X
REPS2	X			KLHL34	X
NHS	X			SMPX	X
SCML1	X			MBTPS2	X
RAI2	X			YY2	X
BEND2	X			SMS	X
SCML2	X			PHEX	X
CDKL5	X			ZNF645	X
RS1	X			DDX53	X
PPEF1	X			PTCHD1	X
LOC100132163	X			PRDX4	X
PHKA2	X			ACOT9	X
GPR64	X			SAT1	X
PDHA1	X			APOO	X
MAP3K15	X			CXorf58	X
SH3KBP1	X			KLHL15	X
CXorf23	X			EIF2S3	X
LOC729609	X			ZFX	X
MAP7D2	X			FAM48B2	X
EIF1AX	X			FAM48B1	X
SCARNA9L	X			PDK3	X
RPS6KA3	X			PCYT1B	X
CNKSR2	X			POLA1	X
KLHL34	X			SCARNA23	X
SMPX	X			ARX	X
MBTPS2	X			MAGEB18	X
YY2	X			MAGEB6	X
SMS	X			VENTXP1	X
PHEX	X			SMEK3P	X
ZNF645	X			DCAF8L2	X
DDX53	X			MAGEB10	X
PTCHD1	X			DCAF8L1	X
PRDX4	X			IL1RAPL1	X
ACOT9	X			MAGEB2	X
SAT1	X			MAGEB3	X
APOO	X			MAGEB4	X
CXorf58	X			MAGEB1	X
KLHL15	X			NR0B1	X
EIF2S3	X			CXorf21	X
ZFX	X			GK	X
FAM48B2	X			TAB3	X
FAM48B1	X			FTHL17	X
PDK3	X			DMD	X
PCYT1B	X			FAM47A	X
POLA1	X			TMEM47	X
SCARNA23	X			FAM47B	X
ARX	X			MAGEB16	X
MAGEB18	X			CXorf22	X
MAGEB6	X			CXorf59	X
VENTXP1	X			CXorf30	X
SMEK3P	X			FAM47C	X
DCAF8L2	X			PRRG1	X
MAGEB10	X			LANCL3	X
DCAF8L1	X			XK	X
IL1RAPL1	X			CYBB	X
MAGEB2	X			DYNLT3	X
MAGEB3	X			CXorf27	X
MAGEB4	X			SYTL5	X
MAGEB1	X			SRPX	X
NR0B1	X			RPGR	X
CXorf21	X			OTC	X
GK	X			TSPAN7	X
TAB3	X			MID1IP1	X
FTHL17	X			BCOR	X
DMD	X			ATP6AP2	X
FAM47A	X			LOC347411	X
TMEM47	X			CXorf38	X
FAM47B	X			MED14	X
MAGEB16	X			LOC100132831	X
CXorf22	X			USP9X	X
CXorf59	X			DDX3X	X
CXorf30	X			NYX	X
FAM47C	X			CASK	X
PRRG1	X			GPR34	X
LANCL3	X			GPR82	X
XK	X			PPP1R2P9	X
CYBB	X			MAOA	X
DYNLT3	X			MAOB	X
CXorf27	X			NDP	X
SYTL5	X			EFHC2	X
SRPX	X			FUNDC1	X
RPGR	X			DUSP21	X
OTC	X			KDM6A	X
TSPAN7	X			CXorf36	X
MID1IP1	X			MIR221	X
BCOR	X			MIR222	X
ATP6AP2	X			ZNF673	X
LOC347411	X			ZNF674	X
CXorf38	X			LOC401588	X
MED14	X			CHST7	X
LOC100132831	X			SLC9A7	X
USP9X	X			RP2	X
DDX3X	X			PHF16	X
NYX	X			RGN	X
CASK	X			NDUFB11	X
GPR34	X			RBM10	X
GPR82	X			UBA1	X
PPP1R2P9	X			INE1	X
MAOA	X			CDK16	X
MAOB	X			USP11	X
NDP	X			ZNF157	X
EFHC2	X			SNORA11C	X
FUNDC1	X			ZNF41	X
DUSP21	X			ARAF	X
KDM6A	X			SYN1	X
CXorf36	X			TIMP1	X
MIR221	X			CFP	X
MIR222	X			ELK1	X
ZNF673	X			UXT	X
ZNF674	X			LOC100133957	X
LOC401588	X			CXXC1P1	X
CHST7	X			ZNF81	X
SLC9A7	X			ZNF182	X
RP2	X			SPACA5	X
PHF16	X			SPACA5B	X
RGN	X			ZNF630	X
NDUFB11	X			SSX6	X
RBM10	X			SSX5	X
UBA1	X			SSX1	X
INE1	X			SSX3	X
CDK16	X			SSX4B	X
USP11	X			SSX4	X
ZNF157	X			SLC38A5	X
SNORA11C	X			FTSJ1	X
ZNF41	X			PORCN	X
ARAF	X			EBP	X
SYN1	X			TBC1D25	X
TIMP1	X			RBM3	X
CFP	X			WDR13	X
ELK1	X			WAS	X
UXT	X			SUV39H1	X
LOC100133957	X			GLOD5	X
CXXC1P1	X			GATA1	X
ZNF81	X			HDAC6	X
ZNF182	X			ERAS	X
SPACA5	X			PCSK1N	X
SPACA5B	X			TIMM17B	X
ZNF630	X			PQBP1	X
SSX6	X			SLC35A2	X
SSX5	X			PIM2	X
SSX1	X			OTUD5	X
SSX3	X			KCND1	X
SSX4B	X			GRIPAP1	X
SSX4	X			TFE3	X
SLC38A5	X			CCDC120	X
FTSJ1	X			PRAF2	X
PORCN	X			WDR45	X
EBP	X			GPKOW	X
TBC1D25	X			MAGIX	X
RBM3	X			PLP2	X
WDR13	X			PRICKLE3	X
WAS	X			SYP	X
SUV39H1	X			CACNA1F	X
GLOD5	X			CCDC22	X
GATA1	X			FOXP3	X
HDAC6	X			PPP1R3F	X
ERAS	X			GAGE10	X
PCSK1N	X			GAGE12J	X
TIMM17B	X			GAGE13	X
PQBP1	X			GAGE2E	X
SLC35A2	X			GAGE8	X
PIM2	X			GAGE2D	X
OTUD5	X			GAGE2A	X
KCND1	X			GAGE2C	X
GRIPAP1	X			GAGE4	X
TFE3	X			GAGE5	X
CCDC120	X			GAGE12I	X
PRAF2	X			GAGE7	X
WDR45	X			GAGE12F	X
GPKOW	X			GAGE2B	X
MAGIX	X			GAGE12D	X
PLP2	X			GAGE12C	X
PRICKLE3	X			GAGE12E	X
SYP	X			GAGE12H	X
CACNA1F	X			GAGE12G	X
CCDC22	X			GAGE12B	X
FOXP3	X			GAGE6	X
PPP1R3F	X			GAGE1	X
GAGE10	X			PAGE1	X
GAGE12J	X			PAGE4	X
GAGE13	X			LOC158572	X
GAGE2E	X			USP27X	X
GAGE8	X			CLCN5	X
GAGE2D	X			MIR532	X
GAGE2A	X			MIR188	X
GAGE2C	X			MIR500A	X
GAGE4	X			MIR362	X
GAGE5	X			MIR501	X
GAGE12I	X			MIR500B	X
GAGE7	X			MIR660	X
GAGE12F	X			MIR502	X
GAGE2B	X			AKAP4	X
GAGE12D	X			CCNB3	X
GAGE12C	X			DGKK	X
GAGE12E	X			SHROOM4	X
GAGE12H	X			LOC347376	X
GAGE12G	X			BMP15	X
GAGE12B	X			NUDT10	X
GAGE6	X			NUDT11	X
GAGE1	X			CENPVL1	X
PAGE1	X			LOC441495	X
PAGE4	X			GSPT2	X
LOC158572	X			MAGED1	X
USP27X	X			MAGED4	X
CLCN5	X			MAGED4B	X
MIR532	X			SNORA11D	X
MIR188	X			SNORA11E	X
MIR500A	X			XAGE2	X
MIR362	X			XAGE2B	X
MIR501	X			XAGE1A	X
MIR500B	X			XAGE1B	X
MIR660	X			XAGE1E	X
MIR502	X			XAGE1C	X
AKAP4	X			XAGE1D	X
CCNB3	X			SSX8	X
DGKK	X			SSX7	X
SHROOM4	X			SSX2	X
LOC347376	X			SSX2B	X
BMP15	X			SPANXN5	X
NUDT10	X			XAGE5	X
NUDT11	X			XAGE3	X
CENPVL1	X			FAM156A	X
LOC441495	X			FAM156B	X
GSPT2	X			GPR173	X
MAGED1	X			TSPYL2	X
MAGED4	X			KDM5C	X
MAGED4B	X			IQSEC2	X
SNORA11D	X			SMC1A	X
SNORA11E	X			RIBC1	X
XAGE2	X			HSD17B10	X
XAGE2B	X			HUWE1	X
XAGE1A	X			MIR98	X
XAGE1B	X			MIRLET7F2	X
XAGE1E	X			PHF8	X
XAGE1C	X			FAM120C	X
XAGE1D	X			WNK3	X
SSX8	X			TSR2	X
SSX7	X			FGD1	X
SSX2	X			GNL3L	X
SSX2B	X			ITIH5L	X
SPANXN5	X			MAGED2	X
XAGE5	X			SNORA11	X
XAGE3	X			TRO	X
FAM156A	X			PFKFB1	X
FAM156B	X			APEX2	X
GPR173	X			ALAS2	X
TSPYL2	X			PAGE2B	X
KDM5C	X			PAGE2	X
IQSEC2	X			FAM104B	X
SMC1A	X			MTRNR2L10	X
RIBC1	X			PAGE5	X
HSD17B10	X			PAGE3	X
HUWE1	X			MAGEH1	X
MIR98	X			USP51	X
MIRLET7F2	X			FOXR2	X
PHF8	X			RRAGB	X
FAM120C	X			KLF8	X
WNK3	X			UBQLN2	X
TSR2	X			LOC550643	X
FGD1	X			LOC442454	X
GNL3L	X			SPIN3	X
ITIH5L	X			SPIN2B	X
MAGED2	X			SPIN2A	X
SNORA11	X			FAAH2	X
TRO	X			ZXDB	X
PFKFB1	X			ZXDA	X
APEX2	X			SPIN4	X
ALAS2	X			LOC92249	X
PAGE2B	X			ARHGEF9	X
PAGE2	X			MIR1468	X
FAM104B	X			FAM123B	X
MTRNR2L10	X			ASB12	X
PAGE5	X			MTMR8	X
PAGE3	X			ZC4H2	X
MAGEH1	X			ZC3H12B	X
USP51	X			LAS1L	X
FOXR2	X			FKSG43	X
RRAGB	X			MSN	X
KLF8	X			MIR223	X
UBQLN2	X			VSIG4	X
LOC550643	X			HEPH	X
LOC442454	X			EDA2R	X
SPIN3	X			AR	X
SPIN2B	X			OPHN1	X
SPIN2A	X			YIPF6	X
FAAH2	X			STARD8	X
ZXDB	X			EFNB1	X
ZXDA	X			PJA1	X
SPIN4	X			FAM155B	X
LOC92249	X			EDA	X
ARHGEF9	X			AWAT2	X
MIR1468	X			OTUD6A	X
FAM123B	X			IGBP1	X
ASB12	X			DGAT2L6	X
MTMR8	X			AWAT1	X
ZC4H2	X			P2RY4	X
ZC3H12B	X			ARR3	X
LAS1L	X			RAB41	X
FKSG43	X			PDZD11	X
MSN	X			KIF4A	X
MIR223	X			GDPD2	X
VSIG4	X			DLG3	X
HEPH	X			TEX11	X
EDA2R	X			SLC7A3	X
AR	X			SNX12	X
OPHN1	X			FOXO4	X
YIPF6	X			CXorf65	X
STARD8	X			IL2RG	X
EFNB1	X			MED12	X
PJA1	X			NLGN3	X
FAM155B	X			BCYRN1	X
EDA	X			GJB1	X
AWAT2	X			ZMYM3	X
OTUD6A	X			NONO	X
IGBP1	X			ITGB1BP2	X
DGAT2L6	X			TAF1	X
AWAT1	X			INGX	X
P2RY4	X			OGT	X
ARR3	X			ACRC	X
RAB41	X			CXCR3	X
PDZD11	X			LOC100132741	X
KIF4A	X			FLJ46446	X
GDPD2	X			CXorf49	X
DLG3	X			CXorf49B	X
TEX11	X			NHSL2	X
SLC7A3	X			RPS26P11	X
SNX12	X			RGAG4	X
FOXO4	X			FLJ44635	X
CXorf65	X			PIN4	X
IL2RG	X			ERCC6L	X
MED12	X			RPS4X	X
NLGN3	X			CITED1	X
BCYRN1	X			HDAC8	X
GJB1	X			PHKA1	X
ZMYM3	X			LOC100129407	X
NONO	X			DMRTC1	X
ITGB1BP2	X			DMRTC1B	X
TAF1	X			NCRNA00246	X
INGX	X			NCRNA00246B	X
OGT	X			PABPC1L2B	X
ACRC	X			PABPC1L2A	X
CXCR3	X			NAP1L6	X
LOC100132741	X			NAP1L2	X
FLJ46446	X			CDX4	X
CXorf49	X			LOC139201	X
CXorf49B	X			CHIC1	X
NHSL2	X			TSIX	X
RPS26P11	X			XIST	X
RGAG4	X			NCRNA00183	X
FLJ44635	X			NCRNA00182	X
PIN4	X			MIR421	X
ERCC6L	X			MIR374B	X
RPS4X	X			MIR545	X
CITED1	X			MIR374A	X
HDAC8	X			ZCCHC13	X
PHKA1	X			SLC16A2	X
LOC100129407	X			RLIM	X
DMRTC1	X			KIAA2022	X
DMRTC1B	X			ABCB7	X
NCRNA00246	X			UPRT	X
NCRNA00246B	X			ZDHHC15	X
PABPC1L2B	X			TTC3P1	X
PABPC1L2A	X			MAGEE2	X
NAP1L6	X			CXorf26	X
NAP1L2	X			MAGEE1	X
CDX4	X			MIR384	X
LOC139201	X			FGF16	X
CHIC1	X			ATRX	X
TSIX	X			MAGT1	X
XIST	X			COX7B	X
NCRNA00183	X			ATP7A	X
NCRNA00182	X			PGAM4	X
MIR421	X			PGK1	X
MIR374B	X			TAF9B	X
MIR545	X			CYSLTR1	X
MIR374A	X			ZCCHC5	X
ZCCHC13	X			LPAR4	X
SLC16A2	X			MIR4328	X
RLIM	X			P2RY10	X
KIAA2022	X			GPR174	X
ABCB7	X			ITM2A	X
UPRT	X			TBX22	X
ZDHHC15	X			BRWD3	X
TTC3P1	X			HMGN5	X
MAGEE2	X			SH3BGRL	X
CXorf26	X			POU3F4	X
MAGEE1	X			CYLC1	X
MIR384	X			RPS6KA6	X
FGF16	X			HDX	X
ATRX	X			UBE2DNL	X
MAGT1	X			APOOL	X
COX7B	X			SATL1	X
ATP7A	X			ZNF711	X
PGAM4	X			POF1B	X
PGK1	X			CHM	X
TAF9B	X			DACH2	X
CYSLTR1	X			KLHL4	X
ZCCHC5	X			CPXCR1	X
LPAR4	X			TGIF2LX	X
MIR4328	X			PABPC5	X
P2RY10	X			PCDH11X	X
GPR174	X			NAP1L3	X
ITM2A	X			FAM133A	X
TBX22	X			LOC643486	X
FAM46D	X			DIAPH2	X
BRWD3	X			RPA4	X
HMGN5	X			LOC442459	X
SH3BGRL	X			PCDH19	X
POU3F4	X			TNMD	X
CYLC1	X			TSPAN6	X
RPS6KA6	X			SRPX2	X
HDX	X			SYTL4	X
UBE2DNL	X			CSTF2	X
APOOL	X			NOX1	X
SATL1	X			XKRX	X
ZNF711	X			ARL13A	X
POF1B	X			TRMT2B	X
CHM	X			TMEM35	X
DACH2	X			CENPI	X
KLHL4	X			DRP2	X
CPXCR1	X			TAF7L	X
TGIF2LX	X			TIMM8A	X
PABPC5	X			BTK	X
PCDH11X	X			RPL36A	X
NAP1L3	X			GLA	X
FAM133A	X			HNRNPH2	X
LOC643486	X			ARMCX4	X
DIAPH2	X			ARMCX1	X
RPA4	X			ARMCX6	X
LOC442459	X			ARMCX3	X
PCDH19	X			ARMCX2	X
TNMD	X			NXF5	X
TSPAN6	X			ZMAT1	X
SRPX2	X			TCEAL2	X
SYTL4	X			TCEAL6	X
CSTF2	X			BEX5	X
NOX1	X			NXF2	X
XKRX	X			NXF2B	X
ARL13A	X			TMSB15A	X
TRMT2B	X			NXF4	X
TMEM35	X			ARMCX5	X
CENPI	X			GPRASP1	X
DRP2	X			GPRASP2	X
TAF7L	X			BHLHB9	X
TIMM8A	X			RAB40AL	X
BTK	X			BEX1	X
RPL36A	X			NXF3	X
GLA	X			BEX4	X
HNRNPH2	X			TCEAL8	X
ARMCX4	X			TCEAL5	X
ARMCX1	X			BEX2	X
ARMCX6	X			TCEAL7	X
ARMCX3	X			WBP5	X
ARMCX2	X			NGFRAP1	X
NXF5	X			RAB40A	X
ZMAT1	X			TCEAL4	X
TCEAL2	X			TCEAL3	X
TCEAL6	X			TCEAL1	X
BEX5	X			MORF4L2	X
NXF2	X			GLRA4	X
NXF2B	X			TMEM31	X
TMSB15A	X			PLP1	X
NXF4	X			RAB9B	X
ARMCX5	X			MIR1256	X
GPRASP1	X			TMSB15B	X
GPRASP2	X			H2BFXP	X
BHLHB9	X			H2BFWT	X
RAB40AL	X			H2BFM	X
BEX1	X			MCART6	X
NXF3	X			ZCCHC18	X
BEX4	X			FAM199X	X
TCEAL8	X			ESX1	X
TCEAL5	X			IL1RAPL2	X
BEX2	X			TEX13A	X
TCEAL7	X			NRK	X
WBP5	X			SERPINA7	X
NGFRAP1	X			MUM1L1	X
RAB40A	X			CXorf57	X
TCEAL4	X			RNF128	X
TCEAL3	X			TBC1D8B	X
TCEAL1	X			RIPPLY1	X
MORF4L2	X			CLDN2	X
GLRA4	X			MORC4	X
TMEM31	X			RBM41	X
PLP1	X			NUP62CL	X
RAB9B	X			CXorf41	X
MIR1256	X			PRPS1	X
TMSB15B	X			TSC22D3	X
H2BFXP	X			MID2	X
H2BFWT	X			TEX13B	X
H2BFM	X			VSIG1	X
MCART6	X			PSMD10	X
ZCCHC18	X			ATG4A	X
FAM199X	X			COL4A6	X
ESX1	X			COL4A5	X
IL1RAPL2	X			IRS4	X
TEX13A	X			GUCY2F	X
NRK	X			NXT2	X
SERPINA7	X			KCNE1L	X
MUM1L1	X			TMEM164	X
CXorf57	X			AMMECR1	X
RNF128	X			SNORD96B	X
TBC1D8B	X			RGAG1	X
RIPPLY1	X			TDGF3	X
CLDN2	X			CHRDL1	X
MORC4	X			PAK3	X
RBM41	X			CAPN6	X
NUP62CL	X			DCX	X
CXorf41	X			DKFZp686D0853	X
PRPS1	X			ALG13	X
TSC22D3	X			TRPC5	X
MID2	X			LOC100329135	X
TEX13B	X			ZCCHC16	X
VSIG1	X			LHFPL1	X
PSMD10	X			AMOT	X
ATG4A	X			MIR4329	X
COL4A6	X			HTR2C	X
COL4A5	X			SNORA35	X
IRS4	X			MIR764	X
GUCY2F	X			MIR1912	X
NXT2	X			MIR1264	X
KCNE1L	X			MIR1298	X
ACSL4	X			MIR1911	X
TMEM164	X			MIR448	X
AMMECR1	X			IL13RA2	X
SNORD96B	X			LRCH2	X
RGAG1	X			RBMXL3	X
TDGF3	X			LUZP4	X
CHRDL1	X			PLS3	X
PAK3	X			AGTR2	X
CAPN6	X			SLC6A14	X
DCX	X			CXorf61	X
DKFZp686D0853	X			KLHL13	X
ALG13	X			WDR44	X
TRPC5	X			MIR1277	X
LOC100329135	X			DOCK11	X
ZCCHC16	X			IL13RA1	X
LHFPL1	X			ZCCHC12	X
AMOT	X			LONRF3	X
MIR4329	X			KIAA1210	X
HTR2C	X			PGRMC1	X
SNORA35	X			SLC25A43	X
MIR764	X			LOC100303728	X
MIR1912	X			SLC25A5	X
MIR1264	X			CXorf56	X
MIR1298	X			UBE2A	X
MIR1911	X			NKRF	X
MIR448	X			SEPT6	X
IL13RA2	X			MIR766	X
LRCH2	X			ANKRD58	X
RBMXL3	X			RPL39	X
LUZP4	X			SNORA69	X
PLS3	X			UPF3B	X
AGTR2	X			RNF113A	X
SLC6A14	X			NDUFA1	X
CXorf61	X			AKAP14	X
KLHL13	X			NKAP	X
WDR44	X			RHOXF2B	X
MIR1277	X			RHOXF2	X
DOCK11	X			RHOXF1	X
IL13RA1	X			NKAPP1	X
ZCCHC12	X			ZBTB33	X
LONRF3	X			FAM70A	X
KIAA1210	X			ATP1B4	X
PGRMC1	X			LAMP2	X
SLC25A43	X			CUL4B	X
LOC100303728	X			MCTS1	X
SLC25A5	X			C1GALT1C1	X
CXorf56	X			CT47B1	X
UBE2A	X			CT47A1	X
NKRF	X			CT47A3	X
SEPT6	X			CT47A11	X
MIR766	X			CT47A5	X
ANKRD58	X			CT47A4	X
RPL39	X			CT47A10	X
SNORA69	X			CT47A8	X
UPF3B	X			CT47A9	X
RNF113A	X			CT47A2	X
NDUFA1	X			CT47A6	X
AKAP14	X			CT47A7	X
NKAP	X			GLUD2	X
RHOXF2B	X			GRIA3	X
RHOXF2	X			MIR220A	X
RHOXF1	X			THOC2	X
NKAPP1	X			XIAP	X
ZBTB33	X			STAG2	X
FAM70A	X			SH2D1A	X
ATP1B4	X			ODZ1	X
LAMP2	X			LOC100129520	X
CUL4B	X			DCAF12L2	X
MCTS1	X			DCAF12L1	X
C1GALT1C1	X			CXorf64	X
CT47B1	X			ACTRT1	X
CT47A1	X			SMARCA1	X
CT47A3	X			OCRL	X
CT47A11	X			APLN	X
CT47A5	X			XPNPEP2	X
CT47A4	X			SASH3	X
CT47A10	X			ZDHHC9	X
CT47A8	X			UTP14A	X
CT47A9	X			BCORL1	X
CT47A2	X			ELF4	X
CT47A6	X			AIFM1	X
CT47A7	X			RAB33A	X
GLUD2	X			ZNF280C	X
GRIA3	X			SLC25A14	X
MIR220A	X			GPR119	X
THOC2	X			RBMX2	X
XIAP	X			FAM45B	X
STAG2	X			ENOX2	X
SH2D1A	X			ARHGAP36	X
ODZ1	X			IGSF1	X
LOC100129520	X			OR13H1	X
DCAF12L2	X			LOC286467	X
DCAF12L1	X			MST4	X
CXorf64	X			FRMD7	X
ACTRT1	X			RAP2C	X
SMARCA1	X			MBNL3	X
OCRL	X			HS6ST2	X
APLN	X			USP26	X
XPNPEP2	X			TFDP3	X
SASH3	X			GPC4	X
ZDHHC9	X			MIR363	X
UTP14A	X			MIR92A2	X
BCORL1	X			MIR19B2	X
ELF4	X			MIR20B	X
AIFM1	X			MIR18B	X
RAB33A	X			MIR106A	X
ZNF280C	X			CCDC160	X
SLC25A14	X			PHF6	X
GPR119	X			HPRT1	X
RBMX2	X			MIR450B	X
FAM45B	X			MIR450A1	X
ENOX2	X			MIR450A2	X
ARHGAP36	X			MIR542	X
IGSF1	X			MGC16121	X
OR13H1	X			MIR503	X
LOC286467	X			MIR424	X
MST4	X			PLAC1	X
FRMD7	X			FAM122B	X
RAP2C	X			FAM122C	X
MBNL3	X			MOSPD1	X
HS6ST2	X			LOC644538	X
USP26	X			FAM127C	X
TFDP3	X			FAM127A	X
GPC4	X			FAM127B	X
GPC3	X			NCRNA00087	X
MIR363	X			LOC100129515	X
MIR92A2	X			CXorf48	X
MIR19B2	X			ZNF75D	X
MIR20B	X			ZNF449	X
MIR18B	X			NCRNA00086	X
MIR106A	X			DDX26B	X
CCDC160	X			CT45A1	X
PHF6	X			CT45A2	X
HPRT1	X			CT45A3	X
MIR450B	X			SAGE1	X
MIR450A1	X			MMGT1	X
MIR450A2	X			SLC9A6	X
MIR542	X			FHL1	X
MGC16121	X			MAP7D3	X
MIR503	X			GPR112	X
MIR424	X			BRS3	X
PLAC1	X			HTATSF1	X
FAM122B	X			VGLL1	X
FAM122C	X			MIR934	X
MOSPD1	X			CD40LG	X
LOC644538	X			ARHGEF6	X
FAM127C	X			RBMX	X
FAM127A	X			SNORD61	X
FAM127B	X			GPR101	X
NCRNA00087	X			ZIC3	X
LOC100129515	X			LOC158696	X
CXorf48	X			FGF13	X
ZNF75D	X			MIR504	X
ZNF449	X			SRD5A1P1	X
NCRNA00086	X			F9	X
DDX26B	X			MCF2	X
CT45A1	X			ATP11C	X
CT45A2	X			MIR505	X
CT45A4	X			CXorf66	X
CT45A3	X			SOX3	X
CT45A5	X			RP1-177G6.2	X
CT45A6	X			CDR1	X
SAGE1	X			MIR320D2	X
MMGT1	X			SPANXB1	X
SLC9A6	X			SPANXF1	X
FHL1	X			SPANXB2	X
MAP7D3	X			LDOC1	X
GPR112	X			SPANXC	X
BRS3	X			SPANXA2	X
HTATSF1	X			SPANXA1	X
VGLL1	X			SPANXD	X
MIR934	X			SPANXE	X
CD40LG	X			MAGEC3	X
ARHGEF6	X			MAGEC1	X
RBMX	X			MAGEC2	X
SNORD61	X			SPANXN4	X
GPR101	X			SPANXN3	X
ZIC3	X			SLITRK4	X
LOC158696	X			SPANXN2	X
FGF13	X			UBE2NL	X
MIR504	X			SPANXN1	X
SRD5A1P1	X			SLITRK2	X
F9	X			CXorf1	X
MCF2	X			MIR890	X
ATP11C	X			MIR888	X
MIR505	X			MIR892A	X
CXorf66	X			MIR892B	X
SOX3	X			MIR891B	X
RP1-177G6.2	X			MIR891A	X
CDR1	X			CXorf51	X
MIR320D2	X			MIR506	X
SPANXB1	X			MIR507	X
SPANXF1	X			MIR508	X
SPANXB2	X			MIR514B	X
LDOC1	X			MIR509-1	X
SPANXC	X			MIR509-2	X
SPANXA2	X			MIR509-3	X
SPANXA1	X			MIR510	X
SPANXD	X			MIR514-1	X
SPANXE	X			MIR514-3	X
MAGEC3	X			MIR514-2	X
MAGEC1	X			FMR1-AS	X
MAGEC2	X			FMR1	X
SPANXN4	X			FMR1NB	X
SPANXN3	X			AFF2	X
SLITRK4	X			IDS	X
SPANXN2	X			LOC100131434	X
UBE2NL	X			CXorf40A	X
SPANXN1	X			MAGEA9	X
SLITRK2	X			MAGEA9B	X
CXorf1	X			HSFX2	X
MIR890	X			HSFX1	X
MIR888	X			TMEM185A	X
MIR892A	X			MAGEA11	X
MIR892B	X			MAGEA8	X
MIR891B	X			CXorf40B	X
MIR891A	X			LOC100272228	X
CXorf51	X			MIR2114	X
MIR506	X			MAMLD1	X
MIR507	X			MTM1	X
MIR508	X			MTMR1	X
MIR514B	X			CD99L2	X
MIR509-1	X			HMGB3	X
MIR509-2	X			MIR4330	X
MIR509-3	X			GPR50	X
MIR510	X			VMA21	X
MIR514-1	X			PASD1	X
MIR514-3	X			PRRG3	X
MIR514-2	X			FATE1	X
FMR1-AS	X			CNGA2	X
FMR1	X			MAGEA4	X
FMR1NB	X			GABRE	X
AFF2	X			MIR452	X
IDS	X			MAGEA5	X
LOC100131434	X			MAGEA10	X
CXorf40A	X			GABRA3	X
MAGEA9	X			MIR105-1	X
MAGEA9B	X			MIR767	X
HSFX2	X			MIR105-2	X
HSFX1	X			GABRQ	X
TMEM185A	X			MAGEA6	X
MAGEA11	X			CSAG3	X
MAGEA8	X			CSAG2	X
CXorf40B	X			MAGEA2	X
LOC100272228	X			MAGEA2B	X
MIR2114	X			MAGEA12	X
MAMLD1	X			CSAG1	X
MTM1	X			MAGEA3	X
MTMR1	X			CETN2	X
CD99L2	X			NSDHL	X
HMGB3	X			ZNF185	X
MIR4330	X			PNMA5	X
GPR50	X			PNMA3	X
VMA21	X			LOC100287428	X
PASD1	X			PNMA6A	X
PRRG3	X			MAGEA1	X
FATE1	X			ZNF275	X
CNGA2	X			ZFP92	X
MAGEA4	X			TREX2	X
GABRE	X			HAUS7	X
MIR452	X			BGN	X
MAGEA5	X			ATP2B3	X
MAGEA10	X			FAM58A	X
GABRA3	X			DUSP9	X
MIR105-1	X			PNCK	X
MIR767	X			SLC6A8	X
MIR105-2	X			BCAP31	X
GABRQ	X			ABCD1	X
MAGEA6	X			PLXNB3	X
CSAG3	X			SRPK3	X
CSAG2	X			IDH3G	X
MAGEA2	X			SSR4	X
MAGEA2B	X			PDZD4	X
MAGEA12	X			L1CAM	X
CSAG1	X			AVPR2	X
MAGEA3	X			ARHGAP4	X
CETN2	X			NAA10	X
NSDHL	X			RENBP	X
ZNF185	X			HCFC1	X
PNMA5	X			TMEM187	X
PNMA3	X			MIR3202-1	X
LOC100287428	X			MIR3202-2	X
PNMA6A	X			IRAK1	X
MAGEA1	X			MIR718	X
ZNF275	X			MECP2	X
ZFP92	X			OPN1LW	X
TREX2	X			OPN1MW2	X
HAUS7	X			OPN1MW	X
BGN	X			TEX28	X
ATP2B3	X			TKTL1	X
FAM58A	X			FLNA	X
DUSP9	X			EMD	X
PNCK	X			RPL10	X
SLC6A8	X			SNORA70	X
BCAP31	X			DNASE1L1	X
ABCD1	X			TAZ	X
PLXNB3	X			ATP6AP1	X
SRPK3	X			GDI1	X
IDH3G	X			FAM50A	X
SSR4	X			PLXNA3	X
PDZD4	X			LAGE3	X
L1CAM	X			UBL4A	X
AVPR2	X			SLC10A3	X
ARHGAP4	X			FAM3A	X
NAA10	X			G6PD	X
RENBP	X			IKBKG	X
HCFC1	X			NCRNA00204	X
TMEM187	X			NCRNA00204B	X
MIR3202-1	X			CTAG1B	X
MIR3202-2	X			CTAG1A	X
IRAK1	X			CTAG2	X
MIR718	X			GAB3	X
MECP2	X			DKC1	X
OPN1LW	X			SNORA36A	X
OPN1MW2	X			SNORA56	X
OPN1MW	X			MPP1	X
TEX28	X			LOC100132963	X
TKTL1	X			F8	X
FLNA	X			H2AFB1	X
EMD	X			H2AFB3	X
RPL10	X			F8A1	X
SNORA70	X			F8A2	X
DNASE1L1	X			F8A3	X
TAZ	X			MIR1184-3	X
ATP6AP1	X			MIR1184-2	X
GDI1	X			MIR1184-1	X
FAM50A	X			FUNDC2	X
PLXNA3	X			MTCP1NB	X
LAGE3	X			MTCP1	X
UBL4A	X			BRCC3	X
SLC10A3	X			VBP1	X
FAM3A	X			RAB39B	X
G6PD	X			CLIC2	X
IKBKG	X			H2AFB2	X
NCRNA00204	X			TMLHE	X
NCRNA00204B	X			SPRY3	X
CTAG1B	X			VAMP7	X
CTAG1A	X			IL9R	X
CTAG2	X
GAB3	X
DKC1	X
SNORA36A	X
SNORA56	X
MPP1	X
LOC100132963	X
F8	X
H2AFB1	X
H2AFB3	X
F8A1	X
F8A2	X
F8A3	X
MIR1184-3	X
MIR1184-2	X
MIR1184-1	X
FUNDC2	X
MTCP1NB	X
MTCP1	X
BRCC3	X
VBP1	X
RAB39B	X
CLIC2	X
H2AFB2	X
TMLHE	X
SPRY3	X
VAMP7	X
IL9R	X

## Sheet: ST2
Supplementary Table 2: Human Diseases associated with 87 (out of 89) autosomal genes found exclusively in the proband
Category	ID	Name	Source	p-value	q-value Bonferroni	q-value FDR B&H	q-value FDR B&Y	Hit Count in Query List	Hit Count in Genome	Hit in Query List
Disease	C1335468	precancerous polyps	DisGeNET BeFree	5.179e-13	1.105e-09	1.105e-09	9.105e-09	8	17	H4C1,H4C4,H4C6,H4C3,H4C8,H4C2,H4C5,H4C9
Disease	C0849748	caruncle	DisGeNET BeFree	2.251e-11	4.802e-08	2.401e-08	1.979e-07	8	25	H4C1,H4C4,H4C6,H4C3,H4C8,H4C2,H4C5,H4C9
Disease	C1961835	Gaucher Disease, Type 1	DisGeNET BeFree	5.688e-11	1.213e-07	4.044e-08	3.334e-07	9	45	HFE,H4C1,H4C4,H4C6,H4C3,H4C8,H4C2,H4C5,H4C9
Disease	C2986658	Diffuse Intrinsic Pontine Glioma	DisGeNET BeFree	5.097e-10	1.087e-06	2.718e-07	2.24e-06	10	84	MYCN,H3C7,PTPRC,H3C1,H3C4,H3C3,H3C6,H3C8,H3C2,CDK6
Disease	C3536893	Ewing Sarcoma/Peripheral Primitive Neuroectodermal Tumor	DisGeNET BeFree	1.807e-09	3.855e-06	7.71e-07	6.355e-06	10	95	MYCN,TGFBR2,H4C1,H4C4,H4C6,H4C3,H4C8,H4C2,H4C5,H4C9
Disease	C0278484	Malignant neoplasm of colon stage IV	DisGeNET BeFree	6.671e-09	1.423e-05	2.372e-06	1.955e-05	10	108	MYCN,H4C1,H4C4,H4C6,H4C3,H4C8,H4C2,H4C5,SERPINE1,H4C9
Disease	C0549493	Alveolitis	DisGeNET BeFree	7.22e-08	0.000154	2.2e-05	0.0001813	8	63	H4C1,H4C4,H4C6,H4C3,H4C8,H4C2,H4C5,H4C9
Disease	C1961102	Precursor Cell Lymphoblastic Leukemia Lymphoma	DisGeNET BeFree	2.497e-07	0.0005326	6.657e-05	0.0005487	18	776	JAK1,HFE,PTPRC,TARP,H4C1,H4C4,H4C6,H4C3,H4C8,H4C2,H4C5,BACH2,MBP,SERPINE1,CBLB,H4C9,ZEB2,CDK6
Disease	C1851710	LATERAL MENINGOCELE SYNDROME	DisGeNET BeFree	4.646e-07	0.0009911	0.0001048	0.0008636	9	118	JAK1,H4C1,H4C4,H4C6,H4C3,H4C8,H4C2,H4C5,H4C9
Disease	C0024141	Lupus Erythematosus, Systemic	DisGeNET BeFree	5.165e-07	0.001102	0.0001048	0.0008636	25	1686	JAK1,H2BC11,H2BC8,H2BC7,H2BC6,H2BC10,H2BC4,PTPRC,H4C1,H4C4,H4C6,H4C3,H4C8,H4C2,H4C5,ADAM3A,BACH2,MBP,SERPINE1,H2BC5,CBLB,H4C9,TRIM38,ZEB2,CDK6
Disease	C1863753	LIMB-MAMMARY SYNDROME	DisGeNET BeFree	5.403e-07	0.001152	0.0001048	0.0008636	9	120	JAK1,H4C1,H4C4,H4C6,H4C3,H4C8,H4C2,H4C5,H4C9
Disease	C4324563	Neutrophil extracellular trap formation	DisGeNET BeFree	1.167e-06	0.002489	0.0002074	0.00171	7	55	H3C7,H3C1,H3C4,H3C3,H3C6,H3C8,H3C2
Disease	C0153633	Malignant neoplasm of brain	DisGeNET BeFree	2.958e-06	0.00631	0.0004854	0.004001	11	263	MYCN,H4C1,H4C4,H4C6,H4C3,H4C8,H4C2,H4C5,MBP,SERPINE1,H4C9
Disease	C1510502	Oxyphilic Adenoma	DisGeNET BeFree	4.602e-06	0.009815	0.0006543	0.005394	8	105	H4C1,H4C4,H4C6,H4C3,H4C8,H4C2,H4C5,H4C9
Disease	C1378050	Oncocytic Neoplasm	DisGeNET BeFree	4.602e-06	0.009815	0.0006543	0.005394	8	105	H4C1,H4C4,H4C6,H4C3,H4C8,H4C2,H4C5,H4C9
Disease	C0220605	Adult Non-Hodgkin Lymphoma	DisGeNET BeFree	9.292e-06	0.01982	0.001075	0.008861	12	370	MYCN,PTPRC,H4C1,H4C4,H4C6,H4C3,H4C8,H4C2,H4C5,BACH2,H4C9,CDK6
Disease	C0278504	Non-small cell lung cancer stage I	DisGeNET BeFree	9.482e-06	0.02023	0.001075	0.008861	8	115	H4C1,H4C4,H4C6,H4C3,H4C8,H4C2,H4C5,H4C9
Disease	C0751606	Adult Acute Lymphocytic Leukemia	DisGeNET BeFree	9.522e-06	0.02031	0.001075	0.008861	17	860	JAK1,HFE,PTPRC,TARP,H4C1,H4C4,H4C6,H4C3,H4C8,H4C2,H4C5,BACH2,SERPINE1,EXT1,CCDC6,H4C9,CDK6
Disease	C0220612	Childhood Non-Hodgkin Lymphoma	DisGeNET BeFree	9.576e-06	0.02042	0.001075	0.008861	12	371	MYCN,PTPRC,H4C1,H4C4,H4C6,H4C3,H4C8,H4C2,H4C5,BACH2,H4C9,CDK6
Disease	C0949541	Hurthle Cell Tumor	DisGeNET BeFree	1.178e-05	0.02512	0.001256	0.01035	9	170	H4C1,H4C4,H4C6,H4C3,H4C8,H4C2,H4C5,CCDC6,H4C9
Disease	C0278704	Malignant Childhood Neoplasm	DisGeNET BeFree	1.443e-05	0.03077	0.001465	0.01208	9	174	MYCN,H4C1,H4C4,H4C6,H4C3,H4C8,H4C2,H4C5,H4C9
Disease	C0206754	Neuroendocrine Tumors	DisGeNET BeFree	1.84e-05	0.03926	0.001784	0.01471	13	481	MYCN,PTPRC,H4C1,H4C4,H4C6,H4C3,H4C8,H4C2,H4C5,MRGPRX1,DAD1,H4C9,CDK6
Disease	C0238288	Muscular Dystrophy, Facioscapulohumeral	DisGeNET BeFree	2.981e-05	0.06359	0.002765	0.02279	8	133	H4C1,H4C4,H4C6,H4C3,H4C8,H4C2,H4C5,H4C9
Disease	C3850141	Acute-On-Chronic Liver Failure	DisGeNET BeFree	4.209e-05	0.08979	0.003741	0.03084	8	139	H4C1,H4C4,H4C6,H4C3,H4C8,H4C2,H4C5,H4C9
Disease	C0029925	Ovarian Carcinoma	DisGeNET BeFree	4.701e-05	0.1003	0.003981	0.03281	13	521	SLC9A3R2,TGFBR2,DLC1,H4C1,H4C4,H4C6,H4C3,H4C8,H4C2,H4C5,SERPINE1,H4C9,ZEB2
Disease	C0023452	Childhood Acute Lymphoblastic Leukemia	DisGeNET BeFree	4.852e-05	0.1035	0.003981	0.03281	18	1086	JAK1,HFE,TGFBR2,PTPRC,TARP,H4C1,H4C4,H4C6,H4C3,H4C8,H4C2,H4C5,BACH2,SERPINE1,EXT1,H4C9,H2BC12,CDK6
Disease	C1861172	Venous Thromboembolism	DisGeNET BeFree	5.176e-05	0.1104	0.004089	0.03371	10	270	HFE,H3C7,H3C1,H3C4,H3C3,H3C6,H3C8,H3C2,SERPINE1,EXT1
Disease	C0279070	Adult Oligodendroglioma	DisGeNET BeFree	7.229e-05	0.1542	0.005162	0.04255	8	149	H3C7,H3C1,H3C4,H3C3,H3C6,H3C8,H3C2,MBP
Disease	C0280475	Childhood Oligodendroglioma	DisGeNET BeFree	7.229e-05	0.1542	0.005162	0.04255	8	149	H3C7,H3C1,H3C4,H3C3,H3C6,H3C8,H3C2,MBP
Disease	C4721532	Lymphoma, Non-Hodgkin, Familial	DisGeNET BeFree	7.261e-05	0.1549	0.005162	0.04255	12	446	MYCN,PTPRC,H4C1,H4C4,H4C6,H4C3,H4C8,H4C2,H4C5,BACH2,H4C9,CDK6
Disease	C0730328	Central Serous Chorioretinopathy	DisGeNET BeFree	7.628e-05	0.1627	0.005249	0.04326	9	211	H4C1,H4C4,H4C6,H4C3,H4C8,H4C2,H4C5,SERPINE1,H4C9
Disease	C0027794	Neural Tube Defects	DisGeNET BeFree	0.0001043	0.2225	0.006953	0.05731	10	291	DLC1,H4C1,H4C4,H4C6,H4C3,H4C8,H4C2,H4C5,H4C9,ZEB2
Disease	C0023449	Acute lymphocytic leukemia	DisGeNET BeFree	0.0001208	0.2576	0.007805	0.06434	19	1289	JAK1,HFE,PTPRC,TARP,H4C1,H4C4,H4C6,H4C3,H4C8,H4C2,H4C5,BACH2,MBP,SERPINE1,EXT1,CBLB,H4C9,ZEB2,CDK6
Disease	C0085409	Polyendocrinopathies, Autoimmune	DisGeNET BeFree	0.0001448	0.3088	0.009082	0.07486	8	163	H3C7,H3C1,H3C4,H3C3,H3C6,H3C8,H3C2,SERPINE1
Disease	C0036220	Kaposi Sarcoma	DisGeNET BeFree	0.0001537	0.3279	0.009369	0.07722	12	478	TGFBR2,PTPRC,H4C1,H4C4,H4C6,H4C3,H4C8,H4C2,H4C5,MRGPRX1,H4C9,CDK6
Disease	C0024305	Lymphoma, Non-Hodgkin	DisGeNET BeFree	0.0001889	0.4029	0.01119	0.09224	14	695	MYCN,DLC1,PTPRC,H4C1,H4C4,H4C6,H4C3,H4C8,H4C2,H4C5,BACH2,MBP,H4C9,CDK6
Disease	C0677936	Refractory cancer	DisGeNET BeFree	0.0003664	0.7816	0.02112	0.1741	8	184	H4C1,H4C4,H4C6,H4C3,H4C8,H4C2,H4C5,H4C9
Disease	C0004352	Autistic Disorder	DisGeNET BeFree	0.0004364	0.9308	0.0239	0.197	15	864	HFE,NOTCH2NLB,H4C1,H4C4,H4C6,H4C3,H4C8,H4C2,H4C5,MBP,SERPINE1,H1-4,EXT1,H4C9,H2BC12
Disease	C0424295	Hyperactive behavior	DisGeNET BeFree	0.0004369	0.932	0.0239	0.197	17	1121	JAK1,MYCN,HFE,TGFBR2,PTPRC,H4C1,H4C4,H4C6,H4C3,H4C8,H4C2,H4C5,MRGPRX1,H1-4,CCDC6,H4C9,CDK6
Disease	C0007766	Intracranial Aneurysm	DisGeNET BeFree	0.0005596	1.194	0.02984	0.246	9	267	TGFBR2,H3C7,H3C1,H3C4,H3C3,H3C6,H3C8,H3C2,SERPINE1
Disease	C1332206	Adult Lymphoma	DisGeNET BeFree	0.0007844	1.673	0.04079	0.3363	17	1169	JAK1,MYCN,HFE,DLC1,PTPRC,SATB1,TARP,H4C1,H4C4,H4C6,H4C3,H4C8,H4C2,H4C5,BACH2,H4C9,CDK6
Disease	C1332979	Childhood Lymphoma	DisGeNET BeFree	0.0008033	1.713	0.04079	0.3363	17	1171	JAK1,MYCN,HFE,DLC1,PTPRC,SATB1,TARP,H4C1,H4C4,H4C6,H4C3,H4C8,H4C2,H4C5,BACH2,H4C9,CDK6
Disease	C0238198	Gastrointestinal Stromal Tumors	DisGeNET BeFree	0.001086	2.317	0.05389	0.4442	11	471	MYCN,H3C7,PTPRC,H3C1,H3C4,H3C3,H3C6,H3C8,H3C2,CCDC6,CDK6
Disease	C0149782	Squamous cell carcinoma of lung	DisGeNET BeFree	0.001334	2.846	0.06469	0.5332	12	586	MYCN,TGFBR2,H3C7,DLC1,H3C1,H3C4,H3C3,H3C6,H3C8,H3C2,SERPINE1,ZEB2
Disease	C0079731	B-Cell Lymphomas	DisGeNET BeFree	0.001586	3.383	0.07517	0.6196	18	1375	JAK1,MYCN,PTPRC,SATB1,TARP,H4C1,H4C4,H4C6,H4C3,H4C8,H4C2,H4C5,BACH2,MBP,SERPINE1,CBLB,H4C9,CDK6
Disease	C0279680	Transitional cell carcinoma of bladder	DisGeNET BeFree	0.001735	3.7	0.08044	0.663	9	306	SATB1,H4C1,H4C4,H4C6,H4C3,H4C8,H4C2,H4C5,H4C9
Disease	C0035372	Rett Syndrome	DisGeNET BeFree	0.001847	3.94	0.08383	0.691	8	228	H4C1,H4C4,H4C6,H4C3,H4C8,H4C2,H4C5,H4C9
Disease	C0024131	Lupus Vulgaris	DisGeNET BeFree	0.003106	6.625	0.1368	1.127	11	525	PTPRC,H4C1,H4C4,H4C6,H4C3,H4C8,H4C2,H4C5,BACH2,H4C9,TRIM38
Disease	C0038220	Status Epilepticus	DisGeNET BeFree	0.003142	6.701	0.1368	1.127	9	329	TGFBR2,H4C1,H4C4,H4C6,H4C3,H4C8,H4C2,H4C5,H4C9
Disease	C1270972	Mild cognitive disorder	DisGeNET BeFree	0.003424	7.304	0.1461	1.204	10	427	HFE,H4C1,H4C4,H4C6,H4C3,H4C8,H4C2,H4C5,SERPINE1,H4C9
Disease	C0029456	Osteoporosis	DisGeNET BeFree	0.00381	8.127	0.1593	1.313	14	895	JAK1,HFE,H4C1,H4C4,H4C6,H4C3,H4C8,H4C2,H4C5,MRGPRX1,TMEM135,SERPINE1,EXT1,H4C9
Disease	C0024138	Lupus Erythematosus, Discoid	DisGeNET BeFree	0.004598	9.808	0.1886	1.555	11	547	PTPRC,H4C1,H4C4,H4C6,H4C3,H4C8,H4C2,H4C5,BACH2,H4C9,TRIM38
Disease	C0028945	oligodendroglioma	DisGeNET BeFree	0.005318	11.34	0.214	1.764	8	263	H3C7,H3C1,H3C4,H3C3,H3C6,H3C8,H3C2,MBP
Disease	C0409974	Lupus Erythematosus	DisGeNET BeFree	0.005462	11.65	0.2158	1.779	11	557	PTPRC,H4C1,H4C4,H4C6,H4C3,H4C8,H4C2,H4C5,BACH2,H4C9,TRIM38
Disease	C0751396	Well Differentiated Oligodendroglioma	DisGeNET BeFree	0.005622	11.99	0.218	1.797	8	265	H3C7,H3C1,H3C4,H3C3,H3C6,H3C8,H3C2,MBP
Disease	C2936719	Mechanical Allodynia	DisGeNET BeFree	0.006816	14.54	0.2596	2.14	9	362	H4C1,H4C4,H4C6,H4C3,H4C8,H4C2,H4C5,MBP,H4C9
Disease	C0004135	Ataxia Telangiectasia	DisGeNET BeFree	0.008484	18.1	0.3175	2.617	9	372	H4C1,H4C4,H4C6,H4C3,H4C8,H4C2,H4C5,CCDC6,H4C9
Disease	C0476089	Endometrial Carcinoma	DisGeNET BeFree	0.008952	19.09	0.3292	2.714	18	1555	JAK1,HFE,SLC9A3R2,TGFBR2,PTPRC,SATB1,H4C1,H4C4,H4C6,H4C3,H4C8,H4C2,H4C5,SERPINE1,CCDC6,H4C9,ZEB2,CDK6
Disease	C1535926	Neurodevelopmental Disorders	DisGeNET BeFree	0.01048	22.35	0.3788	3.122	10	485	H4C1,H4C4,H4C6,H4C3,H4C8,H4C2,H4C5,H4C9,ZEB2,ELP4
Disease	C0009375	Colonic Neoplasms	DisGeNET BeFree	0.01172	24.99	0.4165	3.433	11	604	JAK1,SLC9A3R2,H4C1,H4C4,H4C6,H4C3,H4C8,H4C2,H4C5,H4C9,FAM30A
Disease	C1512409	Hepatocarcinogenesis	DisGeNET BeFree	0.01206	25.72	0.4216	3.475	13	855	SLC9A3R2,TGFBR2,DLC1,H4C1,H4C4,H4C6,H4C3,H4C8,H4C2,H4C5,SERPINE1,H4C9,ZEB2
Disease	C3241937	Nonalcoholic Steatohepatitis	DisGeNET BeFree	0.01544	32.92	0.5215	4.299	9	401	HFE,H4C1,H4C4,H4C6,H4C3,H4C8,H4C2,H4C5,H4C9
Disease	C0023473	Myeloid Leukemia, Chronic	DisGeNET BeFree	0.01558	33.23	0.5215	4.299	15	1156	JAK1,MYCN,TGFBR2,DLC1,PTPRC,H4C1,H4C4,H4C6,H4C3,H4C8,H4C2,H4C5,BACH2,H4C9,CDK6
Disease	C0024299	Lymphoma	DisGeNET BeFree	0.01565	33.38	0.5215	4.299	17	1460	JAK1,MYCN,HFE,DLC1,PTPRC,SATB1,TARP,H4C1,H4C4,H4C6,H4C3,H4C8,H4C2,H4C5,BACH2,H4C9,CDK6
Disease	C0003504	Aortic Valve Insufficiency	DisGeNET BeFree	0.0184	39.26	0.604	4.978	8	312	TGFBR2,H2BC8,H2BC7,H2BC6,H2BC10,H2BC4,MRGPRX1,H2BC5
Disease	C0036421	Systemic Scleroderma	DisGeNET BeFree	0.02173	46.35	0.7022	5.788	13	904	JAK1,TGFBR2,PTPRC,H4C1,H4C4,H4C6,H4C3,H4C8,H4C2,H4C5,SERPINE1,H4C9,CDK6
Disease	C0004364	Autoimmune Diseases	DisGeNET BeFree	0.02543	54.25	0.8037	6.624	18	1679	JAK1,TGFBR2,PTPRC,SATB1,H4C1,H4C4,H4C6,H4C3,H4C8,H4C2,H4C5,MRGPRX1,BACH2,MBP,SERPINE1,EXT1,CBLB,H4C9
Disease	20090114:Benyamin	Serum markers of iron status	GWAS	0.02562	54.65	0.8037	6.624	3	16	HFE,H2BC11,TRIM38
Disease	C1800706	Idiopathic Pulmonary Fibrosis	DisGeNET BeFree	0.02621	55.9	0.8102	6.678	12	786	HFE,TGFBR2,H4C1,H4C4,H4C6,H4C3,H4C8,H4C2,H4C5,SERPINE1,H4C9,H2AC12
Disease	C3714756	Intellectual Disability	DisGeNET BeFree	0.02902	61.9	0.8843	7.289	15	1219	MYCN,TGFBR2,H4C1,H4C4,H4C6,H4C3,H4C8,H4C2,H4C5,MBP,H1-4,EXT1,H4C9,ZEB2,ELP4
Disease	C0007103	Malignant neoplasm of endometrium	DisGeNET BeFree	0.03252	69.35	0.9768	8.052	15	1231	JAK1,SLC9A3R2,TGFBR2,SATB1,H4C1,H4C4,H4C6,H4C3,H4C8,H4C2,H4C5,SERPINE1,H4C9,ZEB2,CDK6
Disease	C1328504	Hormone refractory prostate cancer	DisGeNET BeFree	0.03643	77.7	1.079	8.895	11	683	JAK1,MYCN,TARP,H4C1,H4C4,H4C6,H4C3,H4C8,H4C2,H4C5,H4C9
Disease	C0004096	Asthma	DisGeNET BeFree	0.03821	81.49	1.116	9.202	18	1731	JAK1,TGFBR2,PTPRC,TARP,H4C1,H4C4,H4C6,H4C3,H4C8,H4C2,H4C5,MRGPRX1,ADAM3A,BACH2,MBP,SERPINE1,DAD1,H4C9
Disease	C1332977	Childhood Leukemia	DisGeNET BeFree	0.04092	87.29	1.168	9.627	18	1740	JAK1,MYCN,HFE,PTPRC,H4C1,H4C4,H4C6,H4C3,H4C8,H4C2,H4C5,MRGPRX1,BACH2,MBP,EXT1,H4C9,ZEB2,CDK6
Disease	C0025149	Medulloblastoma	DisGeNET BeFree	0.04107	87.6	1.168	9.627	12	823	MYCN,H3C7,DLC1,H3C1,H3C4,H3C3,H3C6,H3C8,H3C2,SERPINE1,CCDC6,CDK6
Disease	C0006118	Brain Neoplasms	DisGeNET BeFree	0.05023	107.1	1.41	11.62	13	980	MYCN,HFE,H3C7,H3C1,H3C4,SATB1,H3C3,H3C6,H3C8,H3C2,MBP,SERPINE1,CDK6
Disease	C0034069	Pulmonary Fibrosis	DisGeNET BeFree	0.06003	128	1.663	13.71	12	856	JAK1,TGFBR2,PTPRC,H4C1,H4C4,H4C6,H4C3,H4C8,H4C2,H4C5,SERPINE1,H4C9
Disease	C0023465	Acute monocytic leukemia	DisGeNET BeFree	0.07564	161.3	2.068	17.05	10	612	JAK1,SATB1,H4C1,H4C4,H4C6,H4C3,H4C8,H4C2,H4C5,H4C9
Disease	C0027796	Neuralgia	DisGeNET BeFree	0.08974	191.4	2.423	19.97	11	755	H4C1,H4C4,H4C6,H4C3,H4C8,H4C2,H4C5,MRGPRX1,MBP,H4C9,ZEB2
Disease	C0878544	Cardiomyopathies	DisGeNET BeFree	0.09295	198.3	2.478	20.43	11	758	HFE,PTPRC,H4C1,H4C4,H4C6,H4C3,H4C8,H4C2,H4C5,SERPINE1,H4C9
Disease	C0010674	Cystic Fibrosis	DisGeNET BeFree	0.206	439.3	5.424	44.71	11	830	HFE,H4C1,H4C4,H4C6,H4C3,H4C8,H4C2,H4C5,MRGPRX1,SERPINE1,H4C9
Disease	C0023418	leukemia	DisGeNET BeFree	0.2217	472.8	5.766	47.53	18	1984	JAK1,MYCN,HFE,PTPRC,TARP,H4C1,H4C4,H4C6,H4C3,H4C8,H4C2,H4C5,MRGPRX1,BACH2,EXT1,H4C9,ZEB2,CDK6
Disease	C0085578	Thalassemia Minor	DisGeNET BeFree	0.2755	587.6	7.08	58.36	2	7	HFE,SERPINE1
Disease	C0014175	Endometriosis	DisGeNET BeFree	0.3417	728.9	8.677	71.53	12	1031	JAK1,PTPRC,H4C1,H4C4,H4C6,H4C3,H4C8,H4C2,H4C5,SERPINE1,H4C9,CDK6
Disease	C4529962	Fatty Liver Disease	DisGeNET BeFree	0.3528	752.5	8.853	72.97	10	740	HFE,H4C1,H4C4,H4C6,H4C3,H4C8,H4C2,H4C5,MRGPRX1,H4C9
Disease	C0796033	MARDEN-WALKER SYNDROME	DisGeNET BeFree	0.3665	781.6	9.089	74.92	2	8	SLC9A3R2,ZEB2
Disease	C0278876	Adult Medulloblastoma	DisGeNET BeFree	0.38	810.6	9.317	76.8	10	747	MYCN,H3C7,H3C1,H3C4,H3C3,H3C6,H3C8,H3C2,SERPINE1,CDK6
Disease	C0278510	Childhood Medulloblastoma	DisGeNET BeFree	0.4176	890.7	10.12	83.43	10	756	MYCN,H3C7,H3C1,H3C4,H3C3,H3C6,H3C8,H3C2,SERPINE1,CDK6
Disease	C0023467	Leukemia, Myelocytic, Acute	DisGeNET Curated	0.4359	929.8	10.45	86.12	5	173	JAK1,BACH2,H1-2,CBLB,CDK6
Disease	C0014072	Experimental Autoimmune Encephalomyelitis	DisGeNET Curated	0.47	1000	11.14	91.82	2	9	MBP,CBLB
Disease	C0011881	Diabetic Nephropathy	DisGeNET Curated	0.5629	1000	13.19	108.8	3	44	MYCN,TGFBR2,SERPINE1
Disease	C0007134	Renal Cell Carcinoma	DisGeNET BeFree	0.5775	1000	13.39	110.4	17	1958	MYCN,HFE,TGFBR2,DLC1,PTPRC,GALNT2,SATB1,H4C1,H4C4,H4C6,H4C3,H4C8,H4C2,H4C5,SERPINE1,H4C9,ZEB2
Disease	C1856113	Mowat-Wilson syndrome	DisGeNET BeFree	0.5862	1000	13.44	110.8	2	10	SLC9A3R2,ZEB2
Disease	C0220597	Adult Hodgkin Lymphoma	DisGeNET BeFree	0.6151	1000	13.96	115.1	7	396	JAK1,HFE,TGFBR2,PTPRC,SATB1,TARP,SERPINE1
Disease	C0220644	Childhood Hodgkin Lymphoma	DisGeNET BeFree	0.6432	1000	14.44	119	7	399	JAK1,HFE,TGFBR2,PTPRC,SATB1,TARP,SERPINE1
Disease	C0036690	Septicemia	DisGeNET BeFree	0.6885	1000	15.3	126.1	13	1279	TGFBR2,DLC1,PTPRC,H4C1,H4C4,H4C6,H4C3,H4C8,H4C2,H4C5,MRGPRX1,SERPINE1,H4C9
Disease	20090710:Shi	Schizophrenia	GWAS	0.7147	1000	15.72	129.5	2	11	H2AC11,H2BC11
Disease	C0243026	Sepsis	DisGeNET BeFree	1.06	1000	23.08	190.2	13	1340	TGFBR2,DLC1,PTPRC,H4C1,H4C4,H4C6,H4C3,H4C8,H4C2,H4C5,MRGPRX1,SERPINE1,H4C9
Disease	C0019196	Hepatitis C	DisGeNET Curated	1.352	1000	28.99	239	2	15	HFE,PTPRC
Disease	C0220630	Adult Liver Carcinoma	DisGeNET BeFree	1.359	1000	28.99	239	13	1377	JAK1,MYCN,HFE,H3C7,DLC1,H3C1,H3C4,SATB1,H3C3,H3C6,H3C8,H3C2,ZEB2
Disease	C0279000	Liver and Intrahepatic Biliary Tract Carcinoma	DisGeNET BeFree	1.519	1000	31.6	260.5	13	1394	JAK1,MYCN,HFE,H3C7,DLC1,H3C1,H3C4,SATB1,H3C3,H3C6,H3C8,H3C2,ZEB2
Disease	C0008625	Chromosome Aberrations	DisGeNET Curated	1.541	1000	31.6	260.5	2	16	MYCN,CDK6
Disease	C0043407	Yersinia infections	DisGeNET BeFree	1.541	1000	31.6	260.5	2	16	SERPINE1,FYB1
Disease	C0004403	Autosome Abnormalities	DisGeNET Curated	1.541	1000	31.6	260.5	2	16	MYCN,CDK6
Disease	C0041296	Tuberculosis	DisGeNET BeFree	1.6	1000	32.21	265.5	12	1229	TGFBR2,PTPRC,H4C1,H4C4,H4C6,H4C3,H4C8,H4C2,H4C5,MBP,SERPINE1,H4C9
Disease	C0030567	Parkinson Disease	DisGeNET BeFree	1.601	1000	32.21	265.5	16	1952	MYCN,HFE,H3C7,PTPRC,H3C1,H3C4,SATB1,H3C3,H3C6,H3C8,H3C2,MRGPRX1,MBP,SERPINE1,MIR3143,CDK6
Disease	C1704272	Benign Prostatic Hyperplasia	DisGeNET BeFree	1.71	1000	34.08	280.9	9	755	SATB1,H4C1,H4C4,H4C6,H4C3,H4C8,H4C2,H4C5,H4C9
Disease	C1321546	Anaplastic large B-cell lymphoma	DisGeNET BeFree	1.742	1000	34.09	281	2	17	MYCN,SATB1
Disease	C0752156	Dural Arteriovenous Fistula	DisGeNET BeFree	1.742	1000	34.09	281	2	17	TGFBR2,SERPINE1
Disease	C0278764	Adult Burkitt Lymphoma	DisGeNET BeFree	1.765	1000	34.22	282.1	7	475	JAK1,MYCN,TGFBR2,DLC1,PTPRC,BACH2,CDK6
Disease	C0278879	Childhood Burkitt Lymphoma	DisGeNET BeFree	1.807	1000	34.57	284.9	7	477	JAK1,MYCN,TGFBR2,DLC1,PTPRC,BACH2,CDK6
Disease	C1292778	Chronic myeloproliferative disorder	DisGeNET BeFree	1.815	1000	34.57	284.9	6	351	JAK1,HFE,PTPRC,SERPINE1,CBLB,CDK6
Disease	C1302772	Primary cutaneous lymphoma	DisGeNET BeFree	2.18	1000	41.16	339.2	2	19	JAK1,TARP
Disease	20090422:Soranzo	Height	GWAS	2.665	1000	41.56	342.6	2	21	H1-3,CDK6
Disease	C1336538	Supratentorial Embryonal Tumor, Not Otherwise Specified	DisGeNET BeFree	2.924	1000	41.56	342.6	2	22	DLC1,CDK6
Disease	20081125:Lettre	Height	GWAS	2.924	1000	41.56	342.6	2	22	H1-3,CDK6
Disease	C0006413	Burkitt Lymphoma	DisGeNET BeFree	3.026	1000	41.56	342.6	7	523	JAK1,MYCN,TGFBR2,DLC1,PTPRC,BACH2,CDK6
Disease	C0017636	Glioblastoma	DisGeNET Curated	3.067	1000	41.56	342.6	3	79	H3C2,TMEM135,CDK6
Disease	C0345904	Malignant neoplasm of liver	DisGeNET BeFree	3.078	1000	41.56	342.6	13	1510	JAK1,MYCN,HFE,H3C7,DLC1,H3C1,H3C4,SATB1,H3C3,H3C6,H3C8,H3C2,ZEB2
Disease	C0023448	Lymphoid leukemia	DisGeNET BeFree	3.086	1000	41.56	342.6	5	269	MYCN,PTPRC,TARP,BACH2,ZEB2
Disease	C0334588	Giant Cell Glioblastoma	DisGeNET Curated	3.647	1000	41.56	342.6	3	84	H3C2,TMEM135,CDK6
Disease	C0024314	Lymphoproliferative Disorders	DisGeNET BeFree	3.662	1000	41.56	342.6	5	280	PTPRC,SATB1,TARP,CBLB,CDK6
Disease	cv:C5193072	IMMUNODEFICIENCY 60	Clinical Variations	3.683	1000	41.56	342.6	1	1	BACH2
Disease	617537	RAHMAN SYNDROME	OMIM MedGen	3.683	1000	41.56	342.6	1	1	H1-4
Disease	C0019294	Hernia, Inguinal	DisGeNET Curated	3.683	1000	41.56	342.6	1	1	TGFBR2
Disease	C0019295	Inguinal Hernia, Direct	DisGeNET Curated	3.683	1000	41.56	342.6	1	1	TGFBR2
Disease	C0019296	Inguinal Hernia, Indirect	DisGeNET Curated	3.683	1000	41.56	342.6	1	1	TGFBR2
Disease	C1333044	Chronic Myelomonocytic Leukemia-2	DisGeNET BeFree	3.683	1000	41.56	342.6	1	1	PTPRC
Disease	C0332561	Fibrous nodule	DisGeNET BeFree	3.683	1000	41.56	342.6	1	1	SERPINE1
Disease	C1835407	HEPATITIS C VIRUS, SUSCEPTIBILITY TO	DisGeNET Curated	3.683	1000	41.56	342.6	1	1	PTPRC
Disease	cv:C2750067	Congenital plasminogen activator inhibitor type 1 deficiency	Clinical Variations	3.683	1000	41.56	342.6	1	1	SERPINE1
Disease	C1860896	COLORECTAL CANCER, HEREDITARY NONPOLYPOSIS, TYPE 6	DisGeNET Curated	3.683	1000	41.56	342.6	1	1	TGFBR2
Disease	C2697933	Loeys-Dietz Syndrome Type 1	DisGeNET BeFree	3.683	1000	41.56	342.6	1	1	TGFBR2
Disease	cv:C0376545	Hematologic neoplasm	Clinical Variations	3.683	1000	41.56	342.6	1	1	H3C2
Disease	612635		OMIM MedGen	3.683	1000	41.56	342.6	1	1	HFE
Disease	235730	MOWAT-WILSON SYNDROME	OMIM MedGen	3.683	1000	41.56	342.6	1	1	ZEB2
Disease	618394	IMMUNODEFICIENCY 60	OMIM MedGen	3.683	1000	41.56	342.6	1	1	BACH2
Disease	C1262200	Cerebrovascular infarction	DisGeNET BeFree	3.683	1000	41.56	342.6	1	1	SERPINE1
Disease	C4015156	MICROCEPHALY 12, PRIMARY, AUTOSOMAL RECESSIVE	DisGeNET Curated	3.683	1000	41.56	342.6	1	1	CDK6
Disease	215300	CHONDROSARCOMA	OMIM MedGen	3.683	1000	41.56	342.6	1	1	EXT1
Disease	cv:C4479637	RAHMAN SYNDROME	Clinical Variations	3.683	1000	41.56	342.6	1	1	H1-4
Disease	614331	COLORECTAL CANCER, HEREDITARY NONPOLYPOSIS, TYPE 6	OMIM MedGen	3.683	1000	41.56	342.6	1	1	TGFBR2
Disease	C2673520	MICROVASCULAR COMPLICATIONS OF DIABETES, SUSCEPTIBILITY TO, 7 (finding)	DisGeNET Curated	3.683	1000	41.56	342.6	1	1	HFE
Disease	cv:C0344543	Aniridia 2	Clinical Variations	3.683	1000	41.56	342.6	1	1	ELP4
Disease	C1851184	Fibrinolytic Defect	DisGeNET BeFree	3.683	1000	41.56	342.6	1	1	SERPINE1
Disease	C1335938	Secondary Chondrosarcoma	DisGeNET BeFree	3.683	1000	41.56	342.6	1	1	EXT1
Disease	cv:C0008479	Chondrosarcoma	Clinical Variations	3.683	1000	41.56	342.6	1	1	EXT1
Disease	cv:C2673520	Microvascular complications of diabetes 7	Clinical Variations	3.683	1000	41.56	342.6	1	1	HFE
Disease	cv:C4015156	Primary autosomal recessive microcephaly 12	Clinical Variations	3.683	1000	41.56	342.6	1	1	CDK6
Disease	cv:C3280096	Transferrin serum level quantitative trait locus 2	Clinical Variations	3.683	1000	41.56	342.6	1	1	HFE
Disease	616080	MICROCEPHALY 12, PRIMARY, AUTOSOMAL RECESSIVE	OMIM MedGen	3.683	1000	41.56	342.6	1	1	CDK6
Disease	cv:C1860896	Hereditary nonpolyposis colorectal cancer type 6	Clinical Variations	3.683	1000	41.56	342.6	1	1	TGFBR2
Disease	C2678311	Thrombocytopenia 3	DisGeNET Curated	3.683	1000	41.56	342.6	1	1	FYB1
Disease	cv:C2678311	Thrombocytopenia 3	Clinical Variations	3.683	1000	41.56	342.6	1	1	FYB1
Disease	C0344543	Aniridia type 2	DisGeNET Curated	3.683	1000	41.56	342.6	1	1	ELP4
Disease	164280	FEINGOLD SYNDROME 1	OMIM MedGen	3.683	1000	41.56	342.6	1	1	MYCN
Disease	C4706702	Aneurysm of left subclavian artery	DisGeNET BeFree	3.683	1000	41.56	342.6	1	1	TGFBR2
Disease	cv:C2674574	Loeys-Dietz syndrome 2	Clinical Variations	3.683	1000	41.56	342.6	1	1	TGFBR2
Disease	C1517445	Ganglioneuroblastoma, Nodular	DisGeNET BeFree	3.683	1000	41.56	342.6	1	1	MYCN
Disease	C4551774	FEINGOLD SYNDROME 1	DisGeNET BeFree	3.683	1000	41.56	342.6	1	1	MYCN
Disease	616415	FAMILIAL ADENOMATOUS POLYPOSIS 3	OMIM MedGen	3.683	1000	41.56	342.6	1	1	NTHL1
Disease	C0022682	Kienbock Disease	DisGeNET BeFree	3.683	1000	41.56	342.6	1	1	SERPINE1
Disease	C0262568	Subendocardial myocardial infarction	DisGeNET BeFree	3.683	1000	41.56	342.6	1	1	SERPINE1
Disease	C2959480	Necrotizing lymphadenitis	DisGeNET BeFree	3.683	1000	41.56	342.6	1	1	EXT1
Disease	cv:C4225157	Familial adenomatous polyposis 3	Clinical Variations	3.683	1000	41.56	342.6	1	1	NTHL1
Disease	C4225157	FAMILIAL ADENOMATOUS POLYPOSIS 3	DisGeNET Curated	3.683	1000	41.56	342.6	1	1	NTHL1
Disease	cv:C1856113	Mowat-Wilson syndrome	Clinical Variations	3.683	1000	41.56	342.6	1	1	ZEB2
Disease	C1856113	Mowat-Wilson syndrome	DisGeNET Curated	3.683	1000	41.56	342.6	1	1	ZEB2
Disease	C0267795	Subacute hepatic necrosis	DisGeNET BeFree	3.683	1000	41.56	342.6	1	1	HFE
Disease	C2750067	Plasminogen Activator Inhibitor-1 Deficiency	DisGeNET Curated	3.683	1000	41.56	342.6	1	1	SERPINE1
Disease	613329	PLASMINOGEN ACTIVATOR INHIBITOR-1 DEFICIENCY	OMIM MedGen	3.683	1000	41.56	342.6	1	1	SERPINE1
Disease	C4725878	Unresectable Neuroblastoma	DisGeNET BeFree	3.683	1000	41.56	342.6	1	1	MYCN
Disease	C4725876	Resectable Neuroblastoma	DisGeNET BeFree	3.683	1000	41.56	342.6	1	1	MYCN
Disease	C0865274	High-oxygen-affinity hemoglobin	DisGeNET BeFree	3.683	1000	41.56	342.6	1	1	HFE
Disease	614193		OMIM MedGen	3.683	1000	41.56	342.6	1	1	HFE
Disease	C0221163	Motor Disorders	DisGeNET Curated	3.683	1000	41.56	342.6	1	1	ZEB2
Disease	C2931058	Marfan Syndrome type 2	DisGeNET Curated	3.683	1000	41.56	342.6	1	1	TGFBR2
Disease	617141	ANIRIDIA 2	OMIM MedGen	3.683	1000	41.56	342.6	1	1	ELP4
Disease	273900	THROMBOCYTOPENIA 3	OMIM MedGen	3.683	1000	41.56	342.6	1	1	FYB1
Disease	C4551774	FEINGOLD SYNDROME 1	DisGeNET Curated	3.683	1000	41.56	342.6	1	1	MYCN
Disease	C4016325	TRANSCRIPTION OF PLASMINOGEN ACTIVATOR INHIBITOR, MODULATOR OF	DisGeNET Curated	3.683	1000	41.56	342.6	1	1	SERPINE1
Disease	133700	EXOSTOSES, MULTIPLE, TYPE I	OMIM MedGen	3.683	1000	41.56	342.6	1	1	EXT1
Disease	C3266753	Severe left ventricular systolic dysfunction	DisGeNET BeFree	3.683	1000	41.56	342.6	1	1	HFE
Disease	cv:CN280941	CONGENITAL DISORDER OF GLYCOSYLATION, TYPE IIt	Clinical Variations	3.683	1000	41.56	342.6	1	1	GALNT2
Disease	cv:C4551774	Feingold syndrome 1	Clinical Variations	3.683	1000	41.56	342.6	1	1	MYCN
Disease	C2674574	Aortic aneurysm, familial thoracic 3	DisGeNET Curated	3.683	1000	41.56	342.6	1	1	TGFBR2
Disease	C4479637	RAHMAN SYNDROME	DisGeNET Curated	3.683	1000	41.56	342.6	1	1	H1-4
Disease	610168	LOEYS-DIETZ SYNDROME 2	OMIM MedGen	3.683	1000	41.56	342.6	1	1	TGFBR2
Disease	cv:C0015306	Multiple congenital exostosis	Clinical Variations	3.683	1000	41.56	342.6	1	1	EXT1
Disease	C0584960	Factor V Leiden mutation	DisGeNET BeFree	3.897	1000	43.75	360.6	3	86	HFE,PTPRC,SERPINE1
Disease	C0014070	Encephalomyelitis	DisGeNET BeFree	4.215	1000	47.07	388	9	864	SLC9A3R2,TGFBR2,PTPRC,SATB1,MRGPRX1,BACH2,MBP,CBLB,FYB1
Disease	C0280216	stage, neuroblastoma	DisGeNET BeFree	4.391	1000	48.79	402.1	2	27	MYCN,PTPRC

## Sheet: ST3
Supplementary Table 3: Clinical findings of Turner Syndrome patients’ carriers of balanced translocations including our case
	Present case	Kondo et al., 1979	Annerén et al., 1981	Krajinovic et al.,1994	Okzul et al., 2002	Silva et al., 2006	Cruz et al., 2010	Cetin et al., 2011	Latrech et al.,2018
Karyotype	45,X,t(2;12)/46,XX,t(2;12)	45,X,t(1;2)	46,XX,t(8;19)/45,X,t(8;19)	44,X,der(13;14)	45,X,t(1;2)	44,X,der(13;14)	44,X,der(15;22)	45,X,t(4;16)/46,X,i(X)(q10),t(4;16)	44,X,der(13;14)
Breakpoints	(p13;q24)	(q32;q21)	(p?;p?)	(q10;q10)	(q41;p11.2)	(q10;q10)	(q10;q10)	(p15.2;p13.1)	(q10;q10)
Translocation origin	Mat	Mat	Familial	Pat	De novo	Mat	Not determined	Mat	De novo
Age at diagnosis	6 y	5 m	58 y	16 y	7 y	5 y	11 y	16 y	3 m
Pregnancy weeks	32	39			32		40		41
Weight (kg)	2.4	2.1			2.1	2.5 -10 percentile	30		Normal
Length (cm)	46.5	43			48		115		Normal
Familiar history of miscarriages	+	+	-	-		-	-	+
General
Delayed postnatal growth	+	+	+	+	+	+	+	+	-
Incomplete bone maturation	+
Primary amenorrhea	+			+				+
Intellectual disability	+			-	+	-
Social problems					+
Speech disabilities					+
Head
Palpebral ptosis						+
Epicant folds		+		+
Hypertelorism	+			+
Flat forehead						+
Micrognathia				+		+
Myopia	+
Strabismus			+
Ogival palate	+					+	+
Short and wide neck		+	+	+			+
Low posterior hairline			+	+	+		+		+
Low set ears	+			+		+			+
Webbed neck				+	+			+
Depressed Nasal bridge		+				-
Long philtrum						+
Normal auditory system									+
Round face			+
Torso
Wide spaced nipples	+			+			+
Inverted nipples					+
Undeveloped breast				+				+
Shield shaped thorax							+
Barrel shaped chest			+
Pectus excavatum	+
Congenital heart defects	+				+
Hypertension	+		+
Normal cardiovascular parameters			+				+		+
Gonadal Dysgenesis				+					+
Normal external genitalia							+
Normal renal morphology					+		+		+
Normal kidney morphology							+
Normal appearance of uterus and gonads							+
Presence of Mullerian ducts and inguinal gonads									+
Absence of ovaries	+				-			+
Uterine Corpus					+
Hypoplastic uterus								+
Thyroid disorders	+						-
Extremities
Cubitus valgus				+	+
Short 4th and 5th metacarpal				+			+
Lymphedema	+	+					+
Dysmorphic nails	+	+				+	+
5th finger clinodactyly				+		+
Simian crease		+
Bone alteration in hands and wrist					+
Juvenile arthritis	+
Mat, Maternal; Pat, Paternal; y, years; m, months; (+) present; (-) absent; (blank space) not mentioned in the reports
